# Supplementary material for: The Effect of Alternating High-Sucrose and Sucrose Free-Diets, and Intermittent One-Day Fasting on the Estrous Cycle and Sex Hormones in Female Rats
Source: Nutrients. 2022 Oct 17;14(20):4350. doi: 10.3390/nu14204350 (PMC9611605; doi:10.3390/nu14204350)
Supplement: Supplementary file 1 [file nutrients-14-04350-s001.zip]

Archive with 1 entries (1 files):
- nutrients-1915142-supplementary.pdf
